# Supplementary material for: Cognitive Aging in Older Breast Cancer Survivors
Source: Cancers (Basel). 2023 Jun 16;15(12):3208. doi: 10.3390/cancers15123208 (PMC10296698; doi:10.3390/cancers15123208)
Supplement: Supplementary file 1 [file cancers-15-03208-s001.zip]

Archive with 1 entries (1 files):
- cancers-2407925-supplementary.pdf
